# Supplementary material for: Oral Administration of Clostridium butyricum Alleviates High-Fat Diet-Induced Obesity in Mice by Modulating Gut Akkermansia muciniphila Abundance via Direct Growth Promotion
Source: J Microbiol Biotechnol. 2025 Dec 9;35:e2509005. doi: 10.4014/jmb.2509.09005 (PMC12706150; doi:10.4014/jmb.2509.09005)
Supplement: Supplementary file 1 [file jmb-35-e2509005-supple.zip]

Archive with 2 entries (2 files):
- jmb-35-e2509005-supple1.pdf
- jmb-35-e2509005-supple2.xlsx
