# Supplementary material for: Oral Administration of Clostridium butyricum Alleviates High-Fat Diet-Induced Obesity in Mice by Modulating Gut Akkermansia muciniphila Abundance via Direct Growth Promotion
Source: J Microbiol Biotechnol. 2025 Dec 9;35:e2509005. doi: 10.4014/jmb.2509.09005 (PMC12706150; doi:10.4014/jmb.2509.09005)
Supplement: Supplementary file 1 [file jmb-35-e2509005-supple.zip › jmb-35-e2509005-supple2.xlsx]

## Sheet: Supplementary Table 1
Supplementary Table 1. Composition and energy content of the experimental diets.
Composition/energy supply ratio	unit	Chow diets	High-fat diet
Protein	%	22.5	20
Fat	%	12.1	60
Carbohydrate	%	65.4	20
Total energy	kcal/100g	342	524

## Sheet: Supplementary Table 2 
Supplementary Table 2. Relative abundance at the genus level of significant differences between groups of bacterial genera
Species name a	Control-Mean(%)	Control-Sd(%)	Model-Mean(%)	Model-Sd(%)	P value	Significantly enriched or spoiled in HFD compared to Control	CLB-Mean(%)	CLB-Sd(%)	P value	Significantly enriched or spoiled in CLB compared to HFD
g__norank_f__Bacteroidales_S24-7_group	30.54	8.966	8.856	5.272	0.0008053	↓***	9.217	5.808	0.9611
g__Lactobacillus	1.999	2.146	15.98	10.83	0.003754	↑**	22.14	17.23	0.5914
g__Lachnospiraceae_NK4A136_group	9.178	4.344	0.6712	0.5195	0.002802	↓**	1.758	1.662	0.2225
g__Alistipes	3.464	0.8878	6.335	2.031	0.01122	↑*	4.046	3.182	0.05704	↓*
g__Bacteroides	2.077	1.163	5.945	5.141	0.01447	↓*	6.192	3.048	0.4068
g__Prevotellaceae_UCG-001	7.596	5.775	0.02412	0.03573	0.0005784	↓***	0.02176	0.03521	0.3367
g__Akkermansia	7.228	8.464	0.01998	0.02255	0.003754	↓**	2.918	4.216	0.1065	↑*
g__Alloprevotella	3.312	1.987	0.07805	0.1087	0.0005784	↓***	0.739	1.326	0.4631
g__Ruminococcaceae_UCG-014	1.74	1.34	0.2058	0.09928	0.003754	↓**	0.4024	0.5537	0.8073
g__Prevotellaceae_NK3B31_group	1.474	1.802	0	0	0.0003919	↓***	0.0004093	0.001294	0.4733
g__Bifidobacterium	1.035	1.064	0.09182	0.07166	0.003754	↓**	0.09105	0.1061	0.5914
a Only the changes in abundance of bacteria between the groups are listed (Wilcoxon signed rank test, p < 0.05).

## Sheet: Supplementary Table 3
Supplementary Table 3.Average food/energy intake in different groups
Group	Food Intake (g/mouse/day)	Energy Density (kcal/g)	Energy Intake (kcal/mouse/day)
Control	3.70 ± 0.25	3.85	14.25 ± 0.96
HFD	3.52 ± 0.21	5.24	18.44 ± 1.10
HFD+CLB	3.48 ± 0.19	5.24	18.24 ± 1.00
